# Supplementary material for: Self-Assembled TLR7/8 Agonist-Mannose Conjugate as An Effective Vaccine Adjuvant for SARS-CoV-2 RBD Trimer
Source: Polymers (Basel). 2022 Dec 13;14(24):5466. doi: 10.3390/polym14245466 (PMC9785909; doi:10.3390/polym14245466)
Supplement: Supplementary file 1 [file polymers-14-05466-s001.zip]

Archive with 1 entries (1 files):
- polymers-1939822-supplementary.pdf
